# Supplementary material for: AaMYB121, a Novel R2-MYB-like Transcription Factor, Regulates Artemisinin Biosynthesis in Artemisia annua
Source: Int J Mol Sci. 2025 Mar 9;26(6):2441. doi: 10.3390/ijms26062441 (PMC11942501; doi:10.3390/ijms26062441)
Supplement: Supplementary file 1 [file ijms-26-02441-s001.zip]

Archive with 1 entries (1 files):
- ijms-3495618-supplementary.pdf
